# Supplementary material for: Craniometric Analysis of the Hindbrain and Craniocervical Junction of Chihuahua, Affenpinscher and Cavalier King Charles Spaniel Dogs With and Without Syringomyelia Secondary to Chiari-Like Malformation
Source: PLoS One. 2017 Jan 25;12(1):e0169898. doi: 10.1371/journal.pone.0169898 (PMC5266279; doi:10.1371/journal.pone.0169898)
Supplement: S1 Morph Movie — The basioccipital and supraoccipital bones shorten. Angles 1 and 2 in the midbrain become smaller and the occipital crest reduces in size so that the cerebellum is deformed and invaginated under occipital lobes. The dens becomes more angled and moves closer to the foramen magnum resulting in a ventral flexure of the spinal cord. This conformational change is called ‘cervical flexure’. The obtuse angle 3 is associated with AOO. (ZIP) [file pone.0169898.s001.zip]

Archive with 1 entries (1 files):
- S1 morph movie Chihuahua .mp4
