# Supplementary material for: Craniometric Analysis of the Hindbrain and Craniocervical Junction of Chihuahua, Affenpinscher and Cavalier King Charles Spaniel Dogs With and Without Syringomyelia Secondary to Chiari-Like Malformation
Source: PLoS One. 2017 Jan 25;12(1):e0169898. doi: 10.1371/journal.pone.0169898 (PMC5266279; doi:10.1371/journal.pone.0169898)
Supplement: S2 Morph Movie — The basicranium shortens and the midbrain angles 1 and 2 become smaller so that the cerebellum is deformed and flattened against the flattened and shortened supraoccipital bone and is invaginated under the occipital lobes. The occipital crest is also reduced. The dens appears to move closer towards the foramen magnum with greater angulation resulting in ‘cervical flexure’ of the spinal cord. (ZIP) [file pone.0169898.s002.zip]

Archive with 1 entries (1 files):
- S2  morph movie Affenpinscher.mp4
