# Supplementary material for: Craniometric Analysis of the Hindbrain and Craniocervical Junction of Chihuahua, Affenpinscher and Cavalier King Charles Spaniel Dogs With and Without Syringomyelia Secondary to Chiari-Like Malformation
Source: PLoS One. 2017 Jan 25;12(1):e0169898. doi: 10.1371/journal.pone.0169898 (PMC5266279; doi:10.1371/journal.pone.0169898)
Supplement: S3 Morph Movie — Both basioccipital and supraoccipital bones shorten. As the basicranium shortens, the midbrain angles1 and 2 become smaller so that the cerebellum is deformed and flattened against the straightened supraoccipital bone and is invaginated under the occipital lobes. The basisphenoid bone is flexed dorsocaudally (‘spenoid flexure). The dens and atlas move closer to the foramen magnum with a change in angulation of the spinal cord (cervical flexure) elevating the medulla oblongata (medullary kinking). (ZIP) [file pone.0169898.s003.zip]

Archive with 1 entries (1 files):
- S3 Morph movie  CKCS .mp4
