# Supplementary material for: Craniometric Analysis of the Hindbrain and Craniocervical Junction of Chihuahua, Affenpinscher and Cavalier King Charles Spaniel Dogs With and Without Syringomyelia Secondary to Chiari-Like Malformation
Source: PLoS One. 2017 Jan 25;12(1):e0169898. doi: 10.1371/journal.pone.0169898 (PMC5266279; doi:10.1371/journal.pone.0169898)
Supplement: S1 Table — (XLSX) [file pone.0169898.s004.xlsx]

## Sheet: Sheet1
Canonical Discriminant Function Coefficients for (1) Breeds (2) SM
	(1)Breeds	Function 1	Function 2		(2) SM	Function 1	Function 2
Unstandardized coefficients used in the separation	f-diam	0.192	-0.563		f-diam	0.285	0.211
	bc	0.284	1.545		L3 (dib)	0.087	-0.052
	id	0.009	0.25		L4 jcb	-0.055	0
	ac	0.225	-0.003		(Constant)	-17.383	-4.784
	fg	0.208	-0.074
	cj	0.156	0.456
	L1 (afg)	0.072	-0.064
	L3 (dib)	-0.03	0.093
	L6 (dba)	-0.044	0.176
	f-diam:bc	0.465	7.86
	f-diam:cd	0.295	-1.134
	(Constant)	-27.317	-34.26
