# Supplementary material for: Craniometric Analysis of the Hindbrain and Craniocervical Junction of Chihuahua, Affenpinscher and Cavalier King Charles Spaniel Dogs With and Without Syringomyelia Secondary to Chiari-Like Malformation
Source: PLoS One. 2017 Jan 25;12(1):e0169898. doi: 10.1371/journal.pone.0169898 (PMC5266279; doi:10.1371/journal.pone.0169898)
Supplement: S2 Table — (ZIP) [file pone.0169898.s005.zip › S2_Table.xlsx]

## Sheet: Sheet1
	Chihuahua				Affenpinscher				CKCS
Canonical Discriminant Function Coefficients	Trait	Function 1	Function 2		Trait	Function 1	Function 2		Trait	Function 1	Function 2
	L3 (dib)	-0.076	0.113		f-diam	0.619	0.298		id	0.305	0.591
	L4 jcb	0.124	0.116		cj	-0.718	0.953		f-diam:ai	5.548	0.523
	(Constant)	2.281	-14.466		(Constant)	-19.318	-20.817		(Constant)	-18.807	-18.979
Functions at Group Centroids	SM				SM				SM
		Function 1	Function 2			Function 1	Function 2			Function 1	Function 2
	SM0	0.734	0.096		SM0	-0.496	-0.176		SM0	-0.673	0.142
	SM1	0.313	-0.195		SM1	0.116	1.068		SM1	-0.349	-0.406
	SM2	-0.803	0.031		SM2	1.463	-0.25		SM2	0.632	0.035
