# Supplementary material for: Craniometric Analysis of the Hindbrain and Craniocervical Junction of Chihuahua, Affenpinscher and Cavalier King Charles Spaniel Dogs With and Without Syringomyelia Secondary to Chiari-Like Malformation
Source: PLoS One. 2017 Jan 25;12(1):e0169898. doi: 10.1371/journal.pone.0169898 (PMC5266279; doi:10.1371/journal.pone.0169898)
Supplement: S3 Table — (XLSX) [file pone.0169898.s006.xlsx]

## Sheet: Sheet1
breed code	gender	age	age code	CM	SM	f-diam	ab	bc	cd	ae	id	ac	ai	fg	cj	bk	bi	L1(afg)	L2 (fac)	L3 (dib)	L4 jcb	L5 (aeb)	L6(dba)	L7(bdi)	L8 (dbk)	FD:BC	FD:CD	FD:ai
AF	1	12.3	3	0	0	42.04	12.35	14.84	11.62	30.54	24.38	23.88	20.43	20.1	9.43	8.79	8.08	51	74.95	85.63	32.24	24.29	13	20.13	44.16	2.83	3.62	2.06
AF	1	9	3	0	0	40.95	15.13	14.42	13.24	30.31	27.37	25.84	27.93	19.35	8.2	8.98	12.8	46	76.18	67	37.76	28.56	6.5	26.34	48.58	2.84	3.09	1.47
AF	2	9.6	3	1	0	40.7	14.11	12.38	15.97	29.81	21.59	23.32	23.32	20.58	9.88	10.42	9.21	50	72.63	77.48	50.8	27.79	7.94	17.66	49.42	3.29	2.55	1.75
AF	2	6.5	3	2	0	42.33	12.25	15.85	11.96	30.99	24.93	25.38	22.81	19.97	10.09	9.58	10.56	49	68.63	83.98	36.65	23.14	6.52	24.05	45.88	2.67	3.54	1.86
AF	1	4.4	2	2	1	41.71	12.25	14.64	13.2	30.23	25.54	23.92	23.92	21.02	10.79	5.84	11.67	50	76.04	79.03	34.81	23.21	11.15	22.28	40.04	2.85	3.16	1.74
AF	2	2.6	1	1	0	41.24	12.56	13.2	13.49	31.33	24.25	22.79	22.79	21.17	8.57	7.13	10.23	46	72.13	94.12	27.62	22.73	12.46	13.95	43.31	3.12	3.06	1.81
AF	2	3.8	2	2	2	43.36	13.73	13.94	12.24	30.6	24.49	23.66	22.17	19.58	7.99	9.59	8.44	51	70.73	80.15	43.39	26.79	2.89	18.99	48.57	3.11	3.54	1.96
AF	2	7.3	3	2	0	40.68	14.37	14.91	13.46	30.3	27.22	25.84	27.14	19.26	8.94	9.28	12.77	44	68.22	70.07	44.71	29.48	0.13	26.52	50.2	2.73	3.02	1.5
AF	2	7.3	3	0	0	39.37	11.81	13.94	12.88	28.45	26.14	22.67	23.29	19.75	8.95	10.17	11.48	54	77.23	69.38	43.51	25.6	7.26	25.35	54.22	2.82	3.06	1.69
AF	2	10	3	2	2	42.4	16.36	13.37	14.27	32.41	26.97	23.54	21.4	20.47	8.02	10.1	5.04	47	64.96	87.67	47.45	29.98	2.24	10.94	47.28	3.17	2.97	1.98
AF	2	8	3	2	2	43.13	13.05	14.03	14.02	29	26.3	23.15	21.7	20.9	7.69	8.54	8.65	48	72.72	77.57	35.83	25.16	0.67	18.3	46.61	3.07	3.08	1.99
AF	1	6.5	3	1	1	43.24	14.11	14.41	12.93	31.07	26.88	24.5	22.58	19.64	9.11	7.6	8.47	45	73.74	78.28	35.37	27.42	7.58	16.33	37.74	3	3.34	1.91
AF	1	8.4	3	1	0	42.22	13.69	15.57	10.17	30.8	24.75	24.23	18.93	20.66	10.1	7.68	5.24	51	61.35	92.3	38.78	26.03	4.49	11.71	37.19	2.71	4.15	2.23
AF	2	3.5	2	0	0	40.1	12.69	15.46	12.79	29.39	25.65	26.21	26.8	19.16	9.68	11.2	14.11	53	77.44	71.7	54.77	25.29	11.7	32.05	51.31	2.59	3.14	1.5
AF	2	4.6	2	1	0	42.43	14.81	13.83	13.56	29.98	25.96	25.63	25.26	19.12	8.79	8.46	10.45	51	77.15	74.44	39.85	30.21	9.77	22.84	54.93	3.07	3.13	1.68
AF	1	2.9	1	0	0	38.76	12.83	13.48	13.32	28.97	24.52	23.34	23.69	20.2	9.23	7.46	10.86	44	73.43	75.37	40.4	25.65	6.13	25.61	53.58	2.88	2.91	1.64
AF	2	5.9	3	1	0	41.43	12.13	16.89	14.83	31.65	28.66	27.01	27.52		8.75	11.67	15.39		75.51	72.49	47.28	22.88	11.59	30.03	44.56	2.45	2.79	1.51
AF	2	3.9	2	2	1	41.12	13.83	15.59	13.32	31.21	26.96	25.8	25.4	19.09	9.37	9.47	11.57	47	67.35	75.45	37.8	26.52	3.12	23.71	49.35	2.64	3.09	1.62
AF	2	3.9	2	2	2	41.88	13.42	13.13	13.43	30.06	25.14	22.32	21.33	18.69	6.89	8.89	7.91	43	74.14	78.73	38.12	25.67	5.21	18.05	41.88	3.19	3.12	1.96
AF	1	6.8	3	2	2	46.87	13.6	15.81	14.72	35.05	26.89	27.03	23.93	19.77	8.59	11.42	10.33	48	72.8	90.62	46.81	21.5	10.31	20.48	46.18	2.96	3.18	1.96
AF	2	2.9	1	1	0	41.11	13.89	14.22	12.7	31.32	25.73	23.56	21.02	19.03	8.15	11.24	7.13	48	71.79	83.79	53.32	25.39	8.81	16.6	47.87	2.89	3.24	1.96
AF	2	4	2	1	0	41.83	14.96	14.03	14.12	30.46	26.94	24.38	24.02	18.89	9.17	8.91	9.06	50	74.63	77.33	39.39	29.11	5.82	19.18	51.82	2.98	2.96	1.74
AF	2	6.8	3	0	0	38.66	14.26	13.58	9.82	27.66	23.4	24.01	24.27	19.03	9.06	8.58	10.01	48	76.57	69.79	37.77	32.09	10.39	24.82	46.05	2.85	3.94	1.59
AF	2	3	2	2	0	41.42	12.13	13	11.75	30.19	22.78	22.56	20.47	16.69	8.37	8.72	8.34	47	74.88	88.07	43.12	23.62	9.89	20.1	43.37	3.19	3.53	2.02
AF	2	2.1	1	2	0	40.52	14.25	13.99	13.19	29.96	25.79	24.86	24.7	20.75	9.46	6.34	10.45	51	72.88	74.31	32.74	27.57	7.76	24.77	50.74	2.9	3.07	1.64
AF	1	2.7	1	1	0	40.33	15.11	12.82	12.34	30.19	24.38	23.55	22.17	18.83	8.65	7.21	7.06	52	73.72	82.73	37.25	29.64	11.31	16.82	48.59	3.15	3.27	1.82
AF	1	4.9	2	0	1	43.22	12.27	15.62	13.92	32.71	27.3	24.01	22.29	21.7	8.41	10.07	10.02	54	71.83	81.56	38.29	22.27	8.29	19.78	43.97	2.77	3.1	1.94
AF	1	6.2	3	2	1	43.01	15.14	15.52	12.96	31.96	27.76	24.69	20.92	21.87	9.83	11.61	5.78	50	65.35	82.04	45.79	28.25	6.02	12.69	43.68	2.77	3.32	2.06
AF	1	3	2	2	2	45.25	14.28	14	15.95	34.38	28.47	24.56	22.29	21.47	10.13	8.54	8.01	53	74.34	85.72	42.67	23.94	8.72	17.07	58.27	3.23	2.84	2.03
AF	2	1.7	1	1	0	38.67	14.94	13.04	12.02	33.6	23.45	23.51	22.28	21.19	9.66	6.17	7.34	52	64.14	79.81	33.42	26.44	7.23	17.74	42.71	2.97	3.22	1.74
AF	2	3.1	2	1	0	40.09	12.55	13.4	14.17	29.71	25.39	24.03	24.34	21.08	9.68	7.43	11.79	50	72.87	75.81	27.74	25.43	4.75	25.87	61.25	2.99	2.83	1.65
AF	1	1.7	1	2	2	39.83	9.57	13.95	14.09	29.33	24.86	21.18	19.62	20.02	7.16	8.85	10.05	49	73.19	83.02	33.17	19.41	5.5	22.14	47.55	2.86	2.83	2.03
AF	2	1.7	1	1	0	41.11	11.28	13.63	16.73	28.29	27.25	23.41	25.38	19.73	7.68	8.12	14.1	55	81.57	66.27	35.52	22.8	1.5	30.51	58.43	3.02	2.46	1.62
AF	1	5.8	3	1	0	41.78	10.42	13.53	15.83	28.39	24.31	22.62	22.63	19.67	6.74	8.73	12.21	50	84.16	73.77	40.99	22.16	5.5	29.32	51.44	3.09	2.64	1.85
AF	2	3.1	2	1	0	38.33	11.52	13.52	13.43	27.67	25.38	22.68	22.86	19.92	8.34	7.19	11.34	47	80.47	72.58	34.57	23.85	10.28	25.75	46.81	2.84	2.85	1.68
AF	2	4.7	2	1	0	39.54	12.04	13.38	16.74	28.99	28.09	23.48	24.86	19	7.83	8.59	12.82	54	81.09	68.45	37	24.72	4.96	26.59	59.06	2.96	2.36	1.59
AF	2	2.1	1	2	1	43.23	10.6	14.53	14.65	29.37	26.14	22.59	23.19	20.96	10.27	8.04	12.59	54	77.71	74.44	35.38	20.6	2.84	27.28	61.22	2.98	2.95	1.86
AF	2	8	3	1	0	42.04	12.45	13.41	13.15	28.8	24.85	22.08	20.66		8.82	7.99	8.21		74.21	81.05	38.36	26.08	6.42	18.2	56.43	3.13	3.2	2.03
AF	2	1.2	1	1	0	41.9	11.83	13.12	16.15	30.59	26.81	21.89	20.1	21.52	8.72	9.2	8.27	50	76.66	79.67	45	22.31	5.41	18.89	55.54	3.19	2.59	2.08
AF	1	2.6	1	2	2	41.35	10.59	13.84	15.03	30.7	24.52	22.55	20.41	19.83	8.46	8.11	9.82	51	77.48	88.61	39.4	20.16	9.78	22.34	49.78	2.99	2.75	2.03
AF	1	3.8	2	2	0	44.37	13.19	12.59	18.11	23.46	27.27	23.09	23.72	22.47	7.35		10.53	56	84.23	75.83	30.59	23.43	8.54	23.78	65.29	3.52	2.45	1.87
AF	1	4.6	2	2	0	42.69	11.2	13.11	16.14	31.74	27.39	22.01	18.8	23.14	9.13	7.34	7.6	47	72.32	88.93	37.65	20.43	6.27	15.82	53.31	3.26	2.64	2.27
CHI	1	6.45479	3	2	0	41.93	12.2	14.7	14.49	30.58	27	24.16	22.14	20.73	10.4	9.65	9.94	50.5	81.83	83.13	48.45	23.43	17.64	20.17	48.45	2.85238	2.89372	1.89386
CHI	1	5.49589	3	2	1	40.97	12.35	13.08	11.49	28.57	22.47	22.63	19.94	17.63	8.87	7.71	7.59	47.27	83.67	89.56	43.25	25.71	21.24	18.09	43.63	3.13226	3.56571	2.05466
CHI	1	3.90411	2	2	1	41.64	14.32	14.56	14.03	31.88	26.78	24.73	20.84	19.4	8.6	9.65	6.52	40.11	67.89	90.11	46.47	25.6	8.66	13.88	47.24	2.85989	2.96793	1.99808
CHI	2	3.85205	2	2	1	40.49	15.4	12.56	13.31	31.46	25.51	25.17	23.01	17.19	9.3	7.57	7.61	42.91	78.95	83.51	36.67	29.59	16.5	16.22	50.96	3.22373	3.04207	1.75967
CHI	2	7.69315	3	2	0	38.61	13.05	14.09	11.19	29.22	23.65	23.23	20.14	18.58	10.05	8.36	7.09	42.9	70.35	86.99	39.97	25.72	12.88	15.6	46.88	2.74024	3.4504	1.91708
CHI	1	3.76438	2	2	2	40.61	16.04	12.37	14.02	31.22	25.14	24.02	21.74	18.06	9.49	5.67	5.7	43.38	82.66	85.85	33	30.38	18.32	11.94	50.61	3.28294	2.89658	1.86799
CHI	2	5.54521	3	2	2	43.39	14.91	13.58	12.93	31.69	24.58	24.95	21.95	18.51	9.84	7.81	7.04	43.34	73.84	87.02	40.61	28.04	11.55	15.26	59.27	3.19514	3.35576	1.97677
CHI	2	3.95616	2	2	1	42.25	12.26	13.09	12.92	30.08	22.45	22.7	19.7	18.82	7.88	7.88	7.44	46.47	78.26	93.44	43.01	24.14	15.01	16.99	38.16	3.22765	3.27012	2.14467
CHI	1	4.55342	2	2	2	40.85	13.45	12.64	15.81	33.41	27.83	22.19	17.56	21.05	9.67	6.92	4.11	44.13	61.14	96.29	30.62	22.89	4.39	6.75	38.47	3.2318	2.58381	2.32631
CHI	1	7.55616	3	2	1	41.43	16.39	13.74	13.82	32.23	26.42	24.25	19.67	19.29	10.26	7.63	3.28	42.05	65.31	94.89	35.65	29.22	9.15	6.91	42.82	3.01528	2.99783	2.10625
CHI	2	8.3589	3	1	0	39.99	13.26	11.5	12.88	29.28	23.18	21.17	18.3	18.27	8.45	5.14	5.04	51.88	77.85	91.4	35.08	25.25	12.75	13.02	50.48	3.47739	3.10481	2.18525
CHI	2	4.32877	2	2	0	40.85	15.48	11.49	13.4	30.95	23.13	23.72	21.07	18.49	9.01	6.03	5.59	43.36	79.58	89.56	34.25	28.98	17.01	15.02	52.03	3.55527	3.04851	1.93878
CHI	1	5.4	3	2	2	43.63	14.18	15.11	12.33	33.91	26.67	25.16	16.33	22.06	8.95	9.81	2.15	41.84	57.64	109.34	28.39	23.4	7.59	4.19	28.84	2.88749	3.53852	2.67177
CHI	2	10.074	3	2	2	40.56	13.35	13.59	13.14	32.2	24.92	23.9	19.97	19.98	8.57	8.78	6.62	37.83	64.61	92.67	35.78	23.61	8.03	13.17	41.38	2.98455	3.08676	2.03105
CHI	1	5.88219	3	2	2	41.12	13.66	11.34	15.03	31.89	24.96	21.41	16.04	19.65	8.57	7.07	2.38	42.44	68.88	104.62	33.6	24.56	11.23	5.42	47.79	3.6261	2.73586	2.56359
CHI	1	5.50833	3	1.8	0	37.99	13.01	11.28	11.17	29.74	21.52	21.01	17.66	19.01	6.58	7.46	4.65	42.99	74.72	92.2	37.53	25.04	15.18	12.99	37.7	3.36791	3.40107	2.15119
CHI	1	6	3	2	2	39.13	13.92	12.16	10.61	31.25	22.51	22.06	14.58	18.1	8.06	6.41	0.66	39.9	63.56	110.92	26.31	26.79	15.54	1.5	44.59	3.21793	3.68803	2.68381
CHI	1	3.27945	2	2	1	39.17	13.51	12.62	12.15	29.59	24.17	22.07	18.24	19.07	9	6.95	4.73	46.29	71.68	87.94	35.06	26.93	9.77	11.39	45.26	3.1038	3.22387	2.14748
CHI	2	5.7589	3	2	0	40.53	12.44	12.97	13.49	30.83	24.88	22.31	18.94	20.77	9.12	6.32	6.5	47.41	72.45	90.8	23.31	22.4	11.78	14.69	40.41	3.1249	3.00445	2.13992
CHI	1	5.88219	3	2	2	41.9	15.75	12.82	12.68	32.84	25.61	23.6	15.92	21.48	9.33	6.88	0.17	38.59	61.15	109.16	28.4	25.41	10.32	3.74	34.55	3.26833	3.30442	2.63191
CHI	1	0.619178	1	2	1	42.56	14.48	13.04	14.34	33	26.47	23.38	17.82	21.15	9.31	8.3	3.34	42.36	67.69	99.23	33.03	25.57	10.34	7.64	44.91	3.2638	2.96792	2.38833
CHI	2	5.01096	3	2	1	42.17	13.88	13.51	12.9	30.43	25.66	22.87	19.3	19.72	8.73	8.7	5.42	45.66	71.54	89.26	35.71	26.89	10.27	11.53	47.08	3.12139	3.26899	2.18497
CHI	2	8.57534	3	2	2	42.29	13.73	12.46	11.13	30.3	23.13	22.22	15.23	18.25	8.68	7.74	1.5	43.12	74.1	109.71	34.98	26.6	18.62	2.37	36.93	3.39406	3.79964	2.77676
CHI	2	4.46301	2	2	2	39.25	13.58	10.12	10.91	28.91	20.76	19.82	15	18.07	7.85	4.96	1.42	40.94	75.35	102.23	29.66	27.16	15.57	4.98	50.19	3.87846	3.59762	2.61667
CHI	2	5.17808	3	2	0	41.93	12.27	12.72	12.46	32.57	23.27	22.22	16.69	17.97	8.16	6.3	4.42	43.96	72.11	104.15	30.26	21.77	16.67	10.43	37.68	3.29638	3.36517	2.51228
CHI	2	3.36438	2	2	1	38.69	12.45	11.84	11.8	29.87	23.35	20.88	16.94	18.66	8.12	8.15	4.49	47.11	71.44	92.89	46.5	25.12	11.29	11.21	29.475	3.26774	3.27881	2.28394
CHI	2	3.36438	2	1	1	38.8	13.37	13.31	12.8	29.75	24.09	23.41	20	18.72	8.63	8.26	6.63	49.76	73.59	91.83	42.32	26.06	16.03	15.69	28.26	2.9151	3.03125	1.94
CHI	2	5.02192	3	2	0	41.45	14.46	13.24	11.96	32.26	24.44	23.48	19.61	17.93	8.85	9.58	5.15	43.1	79.91	91.48	38.17	26.54	20.93	11.47	48.81	3.13066	3.46572	2.11372
CHI	2	3.58904	2	1	1	40.75	13.5	13.81	13.14	30.14	23.85	24.55	22.75	19.38	9.42	8.79	9.25	43.1	72.09	86.74	37.16	25.52	10.36	22.07	53.34	2.95076	3.10122	1.79121
CHI	2	7.52877	3	2	2	39.77	12.82	12.73	12.08	30.69	23.59	22.21	17.28	18.27	9.2	6.48	4.46	42.92	68.87	96.61	35.56	23.97	13.64	10.43	44.1	3.12412	3.29222	2.3015
CHI	2	4.78082	2	2	2	43.88	13.26	13.39	14.22	32.79	25.19	23.96	20.58	19.6	9.6	6.18	7.32	42.83	77.02	92.09	25.49	23.99	14.38	16	50.3	3.27707	3.08579	2.13217
CHI	1	3.77534	2	2	2	41.2	14.13	12.43	14.34	32.05	26.14	22.74	18.3	19.71	9.26	8.93	4.17	52.43	68.19	96.17	43.07	25.7	10.31	8.83	48.83	3.31456	2.87308	2.25137
CHI	1	5.39722	3	2	0	45.09	11.75	15.56	14.97	33.37	27.87	24.7	19.45	20.84	9.32	10.41	7.7	41.1	72.29	95.31	42.22	19.97	11.43	15.36	43.09	2.89781	3.01202	2.31825
CHI	1	3.23611	2	2	0	43.71	13.95	13.43	13.32	34.13	26.01	22.77	16.51	19.77	8.83	7.81	2.56	50.28	74.85	95.08	36.39	24.7	19.84	3.81	37.45	3.25465	3.28153	2.64749
CHI	1	5.67222	3	1	2	43.18	11.51	14.56	12.75	31.52	24.56	23.08	20.37	19.04	9.5	9	8.86	42.55	73.68	86.97	38.66	20.37	10.62	10.62	47.85	2.96566	3.38667	2.11978
CHI	1	11.6167	3	2	2	40.55	12.53	13.05	12.81	30.51	24.47	22.17	17.52	19.82	8.57	6.58	4.99	44.83	71.14	93.43	29.8	24.3	12.6	11.41	41.07	3.10728	3.1655	2.3145
CHI	1	4.90556	2	2	2	40.6	12.16	13.58	11.08	30.75	24.26	21.81	14.89	19.96	7.72	8.71	2.73	50.55	68.86	104.63	35.93	23.17	14.03	5.82	33.63	2.98969	3.66426	2.72666
CHI	2	4.01667	2	2	2	44.69	14.47	13.14	13.5	31.02	25.61	23.48	19.66	21.39	10.74	6.42	5.19	44.64	78.08	88.79	40.78	28.19	12.33	10.31	53.09	3.40107	3.31037	2.27314
CHI	1	1.19722	1	2	0	42.26	12	13.48	13.67	31.53	26	22.2	17.61	19.48	8.12	9.74	5.61	46.95	69	95.38	42.3	22.19	7.81	12.43	53.17	3.13501	3.09144	2.39977
CHI	2	0.611111	1	2	2	39.29	8.34	17.13	13.58	32.46	26.29	23.29	19.3	20.46	6.87	10.44	10.96	36.52	72.36	89.9	36.81	15.2	17.13	22.52	30.2	2.29364	2.89323	2.03575
CHI	2	3.75556	2	2	0	39.99	12.05	14.2	13.01	30.96	24.69	22.85	19.01	19.83	8.6	8.9	6.96	50.73	69.86	91.93	39.32	22.69	11.73	16.38	43.89	2.8162	3.07379	2.10363
CHI	2	7.41389	3	1	0	38.99	11.48	13.43	13.1	29.1	24.36	21.81	18.58	19.59	7.85	8.63	7.1	54.21	67.71	90.76	36.24	22.93	5.25	16.27	43.36	2.9032	2.97634	2.09849
CHI	1	1.01111	1	2	1	40.56	11.85	12.18	15.49	31.07	25.95	21.21	18.24	19.36	7.26	8.89	6.39	48.03	76.78	88.45	38.79	22.09	10	14.27	48.35	3.33005	2.61846	2.22368
CHI	2	6.25833	3	2	0	40.24	9.45	13.46	11.23	30.11	23.18	20.3	14.35	19.83	7.44	10.29	4.9	50.72	75.16	97.16	45.55	17.91	17.35	11.55	39.24	2.9896	3.58326	2.80418
CHI	2	5.31111	3	1	0	38.38	12.15	14.07	15.7	28.88	27.68	23.03	22.94	20.44	9.44	9.71	10.79	57.56	76.87	75.06	39.81	23.15	9.34	22.81	39.81	2.72779	2.44459	1.67306
CHI	2	5.31111	3	1	0	38.63	12.6	13.4	15.82	30.15	27.57	23.03	22.24	20.34	9.1	8.94	9.64	58.26	76.94	77.23	44.17	25.06	9.22	20.04	60.73	2.88284	2.44185	1.73696
CHI	1	4.95278	3	2	0	42.15	13.38	15.56	13.13	33.28	27.65	25.15	21.81	19.78	9.46	13.27	8.43	31.34	77.5	83.29	51.79	23.62	19.43	16.23	47.72	2.70887	3.21021	1.9326
CHI	1	3.64167	2	2	1	38.64	13.6	14.8	12.32	29.86	26.33	22.47	22.66	19.51	7.7	8.49	9.06	42.68	76.55	77.81	34.13	26.47	9.54	19.41	54.18	2.61081	3.13636	1.70521
CHI	1	1.88889	1	1	2	40.8	15.4	11.55	12.71	30.56	22.19	23.57	20.88	19.03	8.41	6.23	5.48	49.08	74.29	96.39	27.34	29.23	14.6	13.23	51.21	3.53247	3.21007	1.95402
CHI	2	1.40833	1	1	1	39.22	11.74	12.55	11.18	29.13	21.78	21.71	18.72	18.82	8.73	6.7	6.98	46.78	78.39	88.09	32.13	24.08	15.52	16.78	48.61	3.1251	3.50805	2.09509
CHI	1	6.78056	3	1	0	41.12	11.07	14.48	15.31	32.3	24.92	24.21	23.52	21.49	7.36	8.46	12.45	48.86	73.68	84.16	38.99	20.5	7.18	26.03	42.78	2.83978	2.68583	1.7483
CHI	1	4.49167	2	1	0	41.24	13.76	12.06	14.48	30.97	25.86	21.54	17.22	20.31	10.03	7.23	3.46	46.63	73.84	93.68	44.12	27.11	13.43	5.59	45.42	3.41957	2.84807	2.39489
CHI	2	4.125	2	2	2	40.54	12.14	12.33	12.72	31.06	26.5	20.5	15.86	19.66	8.37	6.43	3.72	45.28	65.99	98.43	25.93	21.94	7.31	8.52	34.52	3.28792	3.18711	2.55612
CHI	2	1.45833	1	3	2	38.71	11.26	10.68	16.77	29.6	25.62	19.37	18.27	17.11	8.52	5.58	7.01	46.87	75.05	81.28	31.78	22.87	1.36	16.22	68.43	3.62453	2.30829	2.11877
CHI	2	1.74722	1	3	1	39.71	12.09	12.42	15.2	29.72	25.05	21.31	19.98	19.12	9.02	6.85	7.89	53.38	81.16	83.35	40.33	23.38	11.44	17.85	61.37	3.19726	2.6125	1.98749
CHI	1	3	2	2	1	41.77	13.82	14.15	12.3	31.02	25.72	23.24	20.18	17.68	9.42	9.75	6.36	44.72	77.84	82.92	37.09	26.91	13.14	14.4	43.93	2.95194	3.39593	2.06987
CHI	1	3.2	2	1	0	40.16	14.56	13.23	11.8	31.5	25.14	22.81	16.08	19.13	8.93	11.08	1.52	45.55	65.85	101.92	59.31	27.46	13.68	2.8	33.82	3.03553	3.40339	2.49751
CHI	2	2.2	1	2	0	40.43	14.54	11.43	14.43	30.23	15.45	20.99	18.36	17.43	9.29	5.01	3.82	45.37	80.93	84.85	37.41	27.92	12.45	8.55	55.77	3.53718	2.8018	2.20207
CHI	1	3.9	2	2	2	39.56	15.61	10.81	13.34	30.01	24.5	21.62	19.69	18.72	8.38	8.59	4.08	40.47	79.36	81.61	42.35	30.73	10.67	9.79	52.47	3.65957	2.96552	2.00914
CHI	1	1.9	1	2	0	40.93	13.1	12.59	13.09	29.43	24.43	22.06	19.08	19.1	8.59	9.52	5.98	49.56	71.84	89.62	47.65	26.85	6.96	13.08	49.01	3.25099	3.12681	2.14518
CHI	2	3	2	2	0	39.5	14.25	12.94	13.27	29.38	26.22	23.38	22.57	18.72	9.38	6.22	8.32	53.17	78.76	77.2	44.17	29.55	11.08	18.31	48.67	3.05255	2.97664	1.75011
CHI	1	3	2	2	2	41.48	12.72	12.21	13.4	31.71	23.44	22.64	19.18	20.37	8.87	7.1	6.46	42.92	77.64	94.66	32.45	23.91	15.3	14.35	49.74	3.39722	3.09552	2.16267
CHI	2	1	1	2	0	39.72	13.32	12.14	11.66	30.9	22.81	22.13	19.3	19.53	8.48	7.85	5.98	44.18	69.05	89.8	43.6	24.98	9.58	13.43	45.66	3.27183	3.40652	2.05803
CHI	2	1	1	2	2	42.2	14.04	12.33	13.62	31.35	24	23.65	20.54	21.42	10.18	6.28	6.5	42.22	67.19	93.68	33.11	25.45	3.82	14.86	51	3.42255	3.09838	2.05453
CHI	2	1.4	1	2	2	37.88	10.25	11.11	10.34	28.42	18.89	19.84	16.16	17.82	8.03	7.12	5.91	46.2	76.9	97.66	33.73	21.66	16.57	15.97	46.82	3.40954	3.66344	2.34406
CHI	1	3	2	2	0	38.06	12.08	13.52	14	28.8	25.92	22.78	22.78	17.4	9.47	9.87	10.7	42.03	70.71	80.82	55.2	24.25	7.96	20.18	51.82	2.81509	2.71857	1.67076
CHI	1	1	1	1	1	42.29	13.6	12.69	13.24	30.94	23.94	22.41	18.73	18.25	8.66	6.89	5.13	46.19	74.93	92.44	36.26	25.72	12.69	11.24	25.4	3.33255	3.19411	2.25788
CHI	1	1	1	2	0	43.98	15.07	13.15	14.71	31.19	26.25	24.42	24.26	19.05	8.84	8.89	9.19	48.82	85.18	76.52	45.49	27.62	14.07	26.58	59.27	3.34449	2.9898	1.81286
CHI	2	1	1	2	0	39.96	14.03	15.62	14.41	32.78	26.83	25.51	22.6	19.78	9.33	9.25	8.57	47.3	70.42	85.23	36.45	24.59	12.57	20.98	49.21	2.55826	2.77307	1.76814
CHI	2	2.5	1	1	1	40.67	13.95	12.98	15.96	30.3	27.44	22.67	21.62	17.43	7.91	7.58	7.67	39.1	77.57	78.93	28.85	26.15	8.51	17.25	37.59	3.13328	2.54825	1.88113
CHI	1	4	2	2	0	39.93	13.82	12.35	16.93	31.2	27.69	21.58	21.12	17.58	8.39	7.08	7.3	39.84	81.46	79.48	37.02	25.82	10.45	15.55	58.1	3.2332	2.35854	1.89062
CHI	2	2.8	1	2	0	39.76	13.61	12.89	11.82	28.09	24.2	20.88	19.67	16.93	8.94	7.31	6.06	43.74	83.37	79.08	38.11	28.29	16.02	15.95	48.77	3.08456	3.36379	2.02135
CHI	1	1.5	1	2	0	41.13	13	13.13	12.61	31.08	23.58	22.85	20.34	21.62	8.97	6.87	7.34	46.28	66.6	94.68	28.41	25.08	6.18	15.4	48.05	3.13252	3.2617	2.02212
CHI	1	2.2	1	2	0	42.36	14.06	13.29	12.62	30.3	23.96	23.87	22.08	17.04	9.01	8.26	8.02	44.1	82.28	85.45	37.78	27.51	17.16	18.88	51.85	3.18736	3.35658	1.91848
CHI	1	3	2	2	1	45.56	14.77	12.83	16.85	32.97	27.77	22.74	20.07	18.92	9.02	7.85	5.3	34.08	82.14	86.09	34.14	25.11	12.85	11.78	44.61	3.55105	2.70386	2.27005
CHI	2	4	2	2	1	41.41	11.91	12.84	14.04	29.81	25.67	21.05	19.06	15.71	8.02	8.28	7.15	50.59	79.91	82.39	42.93	23.21	11.33	16.07	47.05	3.22508	2.94943	2.17261
CHI	2	3.5	2	2	1	40.49	13.61	12.57	14.89	29.1	25.15	22.62	21.43	16.86	8.47	10.14	7.82	40.39	79.73	87.14	41.09	26.8	13.14	17.68	57.78	3.22116	2.71927	1.88941
CHI	1	1.1	1	2	1	44.34	14.78	13.65	13.87	32.86	24.43	25.79	23.48	20.75	9.12	8.22	8.7	42.14	73.04	88.66	36.21	26.02	9.01	20.31	53.14	3.24835	3.19683	1.88842
CHI	1	8.9	3	2	2	40.98	14.71	12.85	11.89	29.71	23.13	23.49	19.31	19.52	8.8	5.25	4.6	43.82	77.6	97.35	23.91	29.11	19.52	10.31	39.4	3.18911	3.44659	2.12222
CHI	1	7.4	3	2	2	42.39	13.97	13.56	12.12	32.98	24.45	23.15	19.19	19.86	8.65	7.19	5.22	43.4	75.1	95.79	29.79	26.12	16.12	10.61	40.21	3.12611	3.49752	2.20896
CHI	1	6	3	2	2	43.57	15.11	11.94	14.43	30.09	25.47	23.03	20.69	20.24	9.59	7.09	5.58		76.16	86.91	31.39	30.6	9.17	11.82	43.11	3.64908	3.0194	2.10585
CHI	2	6.9	3	2	2	45.02	14.89	13.32	14.19	31.28	25.85	24.64	21.98	19.78	9.57	5.25	7.09	45.66	78.41	86.01	27.02	28.25	12.75	15.14	48.42	3.37988	3.17266	2.04823
CHI	1	5	3	2	2	41.33	14.13	12.1	15.12	30.03	26.54	21.9	20.83		7.87	7.02	6.7		79.8	78.4	35.48	27.99	8.68	15.02	53.63	3.4157	2.73347	1.98416
CHI	2	3.8	2	2	2	45.2	10.65	13.36	12.66	31.04	24.13	20.72	15.96	20.05	8.61	7.42	5.31	36.58	80.01	95.5	36.52	19.42	15.08	12.98	42.28	3.38323	3.5703	2.83208
CHI	1	3.3	2	2	2	42.61	12	12.23	13.76	31.61	23.79	21.88	18.63	20.29	7.89	6.43	6.63	46.8	79.52	95.27	32.24	22.09	16.31	15.2	50.06	3.48406	3.09666	2.28717
CHI	2	3	2	2	2	40.78	14.41	10.22	12.8	31.37	22.74	20.32	18.94	17.64	7.17	4.38	4.53	52.08	82.18	83.79	26.05	27.49	12.55	10.85	44.93	3.99022	3.18594	2.15312
CHI	1	2.9	1	2	2	40.02	15	11.95	14.21	30.95	25.06	23.18	20.66	20.08	8.53	7.39	5.66	47.43	70.78	87.8	36.45	29.02	7.2	12.31	51.94	3.34895	2.81633	1.93708
CHI	1	1.6	1	2	2	43.3	15.95	11.07	13.57	32.26	24.74	22.53	19.23	23.23	8.26	5.56	3.28	51.53	71.04	96.18	27.12	28.63	8.9	8.24	41.9	3.91147	3.19086	2.25169
CHI	2	1.9	1	2	2	42.06	14.78	11.53	14.51	29.61	25.28	21.08	18.69	19.2	7.76	8.23	3.91	38.72	78.37	93.33	40.98	29.29	9.5	8.74	53.14	3.64788	2.89869	2.2504
CHI	1	1.8	1	2	2	43.58	13.17	12.12	13.49	31.78	23.2	22.47	18.74	18.9	10.04	4.91	5.57	42.52	79.97	100.49	24.91	24.32	17.06	12.01	51.27	3.59571	3.23054	2.32551
CHI	1	3	2	2	2	42.27	13.61	11.7	15.09	28.76	25.5	21.77	20.74	19.36	8.38	7.35	7.13	43.73	81.29	81.93	36.49	28.43	8.63	16.14	51.05	3.61282	2.80119	2.03809
CHI	2	2.3	1	2	1	39.92	14.07	13.37	13.57	29.9	25.09	23.53	22.2	18.42	7.18	8.73	8.13	41.57	78.72	79.43	30.86	27.44	13.98	18.64	54.18	2.98579	2.94178	1.7982
CHI	1	2	1	2	0	42.89	11.18	14.29	14.23	31.09	25.01	23.47	23.06	20.17	9.58	8.72	11.88	47	86.6	75.02	37.02	20.81	14.52	22.6	59.85	3.0014	3.01405	1.85993
CHI	1	2	1	2	2	42.32	12.29	11.54	11.75	31.13	22.38	21.29	19.51	18.81	7.95	5.81	7.22	44.3	79.63	87.61	30.59	24.8	13.23	15.52	46.21	3.66724	3.6017	2.16914
CHI	1	5	3	2	2	39.98	11.83	14.12	11.52	31.29	24.21	22.07	16.06	20.56	8.05	9.01	4.23	47.89	65.94	99.3	37.08	22.1	11.98	8.77	35.39	2.83144	3.47049	2.48941
CHI	2	2.5	1	2	2	39.35	9.59	15.12	14.2	32.28	26.04	22.17	18.3	20.41	6.36	10.29	8.71	38.01	70.67	92.67	41.89	16.99	15.06	17.66	35.78	2.60251	2.77113	2.15027
CHI	2	2.5	1	1	2	42.98	11.4	13.51	13.02	31.68	24.3	22.22	19.66	20.37	8.65	7.64	8.26	43.1	78.61	87.54	33.07	21	14.16	19.1	42.87	3.18135	3.30108	2.18616
CHI	2	2.5	1	2	0	40.94	11.46	14.26	14.24	29.55	25.56	23.55	21.62	20.07	9.09	9.26	10.16	19.88	75.23	81.52	42.09	21.94	6.11	23.4	53.53	2.87097	2.875	1.89362
CHI	2	2.5	1	2	0	40.16	12.78	15.34	14.44	30.72	28.35	25.22	25.7	19.43	8.55	12.09	12.92	45.43	74.47	69.94	48.59	25.57	7.58	26.13	54.72	2.61799	2.78116	1.56265
CKCS	1	6.6	3	2	0	47.52	16.61	19.65	13.02	35.38	32.52	29.8	29.95	23.89	12.57	12.3	13.34	59	62.05	72.62	41.34	27.3	1.44	22.11	42.87	2.42	3.65	1.59
CKCS	1	12	3	2	2	46.84	15.95	17.6	13.38	34.67	28.66	29.34	27.81	22.2	11.3	11.61	11.86	43	70.43	79.23	41.26	27.53	9.32	24.04	47.35	2.66	3.5	1.68
CKCS	2	8.7	3	2	0	45.3	12.79	18.71	14.13	34.18	30.99	28.24	27.73		11.31	12.07	14.94		69.19	73.55	41.22	22.05	4.96	28.01	43.55	2.42	3.21	1.63
CKCS	1	6.3	3	2	0	47.67	16.11	18.63	16.48	34.95	33.55	30.96	33.88	22.34	12.23	11.58	17.77	50	76.77	66.48	40.33	26.07	8.99	32.57	44.27	2.56	2.89	1.41
CKCS	2	3.3	2	2	2	48.11	13.04	16.59	14.43	32.64	27.54	27.27	26.4	21.69	10.53	9.79	13.36	54	77.17	80.09	36.93	23.21	9.57	27.81	40.7	2.9	3.33	1.82
CKCS	1	3	2	2	2	48.36	15.97	18.1	12.62	35.55	28.3	29.27	26.25		12.62	10.43	10.28		66.78	86.38	35.87	26.33	7.57	18.89	48.24	2.67	3.83	1.84
CKCS	2	3.2	2	2	2	44.96	15.72	15.85	14.72	33.97	28.19	26.72	25.46		10.41	9.83	9.74		68.26	80.57	38.34	26.63	3.73	20.77	51.95	2.84	3.05	1.77
CKCS	1	2.6	1	2	2	46.65	14.71	17.67	13.72	34.09	29.86	27.72	25.68	22.84	10.55	10.23	10.97	56	65.35	78.48	43.56	24.79	6.19	24.79	46.57	2.64	3.4	1.82
CKCS	1	12.2	3	2	1	50.69	14.79	19.43	15.99	36.71	32.11	31.38	29.56		11.07	15.08	14.77		70.82	78.15	45.12	22.97	6.99	27	47.6	2.61	3.17	1.71
CKCS	2	2.3	1	2	2	45.3	15.39	17.85	14.74	32.78	31.59	28.38	31.92		10.8	11.14	16.53		77.43	66.6	42.17	27.62	10.55	30.07	51.08	2.54	3.07	1.42
CKCS	1	8	3	2	2	45.73	15.99	19.06	15.76	34.48	32.7	31.41	34.48		12.57	11.21	18.49		72.15	65.08	48.49	27.53	6.24	34.27	50.56	2.4	2.9	1.33
CKCS	2	3	2	2	2	46.52	18.39	17.05	15.03	35.51	30.87	30.26	29.92	22.84	11.11	11.07	11.53	55	69.01	74.91	41.53	30.44	7.37	22.34	51.51	2.73	3.1	1.55
CKCS	2	5	3	2	0	45.78	15.69	17.45	13.84	32.58	30.51	28.76	31.22	20.98	12.67	13.84	15.53	57	72.44	65.69	45.63	29.8	6.35	29.43	59.57	2.62	3.31	1.47
CKCS	2	7.3	3	2	2	50.92	17.03	17.95	17.42	39.13	33.38	30.33	27.28		11.49	10.54	10.25		68.62	85.52	39.46	25.94	7.9	16.98	43.92	2.84	2.92	1.87
CKCS	2	9	3	2	0	47.75	17.51	18.18	14.51	34.56	30	31.43	32.77	23.94	12.3	9.9	15.26	44	69.28	69.86	42.98	30.1	5.47	30.02	48.88	2.63	3.29	1.46
CKCS	1	6.1	3	2	1	49.47	16.03	19.51	14.47	36.65	31.58	31.17	31.04		12.32	9.51	15.01		68.08	73.67	40.7	25.51	5.19	27	30.98	2.54	3.42	1.59
CKCS	2	1.3	1	2	2	44.88	15.41	18.39	14.76	35.4	31.65	28.28	26.18	20.54	11.29	10.43	10.77	48	67.12	78.45	32.45	26.64	8.17	18.16	42.96	2.44	3.04	1.71
CKCS	1	7.5	3	2	2	48.61	14.45	18.33	13.32	35.72	30.15	28.11	23.27	23.99	11.1	12.43	8.82	50	68.51	84.78	47.96	23.36	8.46	16.66	40.87	2.65	3.65	2.09
CKCS	1	8.3	3	2	2	49.25	13.3	19.4	18.72	34.76	33.2	30.13	32.95	22.36	10.81	9.42	19.65	53	79.45	66.06	35.8	22.73	5.44	35.34	47.57	2.54	2.63	1.49
CKCS	1	3	2	2	2	46.57	15.26	17.55	13.84	35.85	29.93	27.68	22.73	25.65	11.92	11.82	7.47	52	64.14	88.5	47.56	24.61	7.38	14.75	44.43	2.65	3.36	2.05
CKCS	1	5	3	2	1	47.09	14.09	17.34	14.43	35.57	28.27	28.45	25.48	25.33	9.04	11.43	11.39	50	69.82	86.29	42.03	22.87	9.36	22.3	42.73	2.72	3.26	1.85
CKCS	2	6.1	3	2	1	44.61	15.52	17.18	13.16	34.59	29.06	27.76	25.4	23.21	10.75	11.13	9.88	54	71.76	80.45	39.75	26.04	13.33	20.2	38.71	2.6	3.39	1.76
CKCS	2	2.5	1	2	0	47.69	13.53	18.6	15.53	35.02	30.68	29.76	29.86	21.5	10.83	12.96	16.33	53	69.54	74.69	42.51	22.51	3.18	31.24	48.14	2.56	3.07	1.6
CKCS	2	7.5	3	2	0	47.88	16.8	17.23	13.55	34.75	29.34	29.28	28.03	22.04	13.85	13.7	11.23	52	72.24	79.62	52.41	28.55	9.28	22.1	49.89	2.78	3.53	1.71
CKCS	1	6.1	3	2	1	43.8	16.37	17.7	13.37	30.43	31.27	30.1	35.42	20.19	12.12	10.59	19.05	49	73.35	58.44	45.03	32.89	4.32	38	52.69	2.47	3.28	1.24
CKCS	2	5.4	3	2	0	45.16	14.1	18.7	14.49	33.95	31.95	28.47	28.28		11.42	13.32	14.18		71.85	72.79	47.85	25.17	8.94	24.91	46.09	2.41	3.12	1.6
CKCS	1	6	3	2	2	46.34	13.48	16.65	16.49	34.16	29.37	27.69	28.6	26.74	11.58	10.48	15.12	54	69.58	72.67	42.72	23.29	0	28.89	51.06	2.78	2.81	1.62
CKCS	2	6.6	3	2	0	44.17	14.69	16.79	12.7	32.44	29.22	27.36	26.52		12.5	11.01	11.83		69.54	74.89	43.35	27.16	7.06	23.81	48.16	2.63	3.48	1.67
CKCS	1	8.1	3	2	1	46.22	14.56	19.93	13.13	34.3	31.61	30.33	31.65	21.5	12.87	11.99	17.09	57	68.01	67.36	37.98	25.35	5.43	31.39	47.29	2.32	3.52	1.46
CKCS	1	5	3	2	0	48.08	13.85	17.77	16.04	33.07	30.12	28.83	30.15		11.15	12.73	16.3		79.52	71.34	47.03	24.66	8.39	31.42	55.61	2.71	3	1.59
CKCS	2	3.5	2	2	2	47.08	15.05	17.71	13.67	35.05	29.22	28.91	27.5		10.41	11.19	12.45		72.83	77.95	36.77	25.25	10.92	25.79	45.65	2.66	3.44	1.71
CKCS	1	2.5	1	2	2	48.22	15.12	20.3	12.8	37.51	29.67	30.9	27.14	26.69	12.28	12.91	12.02	52	62.34	89.5	58.91	23.36	9.46	19.72	38.18	2.38	3.77	1.78
CKCS	1	2.5	1	2	2	47.6	12.88	19.46	14.74	36.27	29.77	28.99	24.77	24.86	10.61	13.17	11.89	55	66.01	90.4	42.3	19.99	7.79	21.06	41.74	2.45	3.23	1.92
CKCS	1	2.5	1	2	2	44.06	12.06	18.5	14.14	34.39	29.66	27.39	25.05	23.31	10.05	11.31	12.99	49	63.85	81.86	39.25	20.07	3.35	24.37	40.66	2.38	3.12	1.76
CKCS	1	6.5	3	2	0	48.68	14.47	18.36	12.74	35.59	29.51	27.65	22.6	24.46	12.23	12.7	8.13	53	62.28	88.24	43.2	23.49	3.6	15.09	41.19	2.65	3.82	2.15
CKCS	2	1.6	1	2	2	46.4	16.74	16.83	15.84	34.7	32.21	27.67	26.97	22.73	11.37	10.46	10.23	48	70.33	74.11	44.02	28.84	4.76	19.25	50.46	2.76	2.93	1.72
CKCS	2	5	3	2	1	46.52	13.37	20.13	10.52	33.01	28.83	29.15	26.84	21.68	14.12	14.49	13.47	56	70.12	76.35	51.1	23.44	10.91	27.13	46.14	2.31	4.42	1.73
CKCS	1	9.8	3	2	1	47.37	16.16	17.49	16.28	34.18	32.16	28.63	27.28	22.28	11.63	12.77	11.12	53	74.25	76.27	51.48	27.8	9.12	19.36	51.92	2.71	2.91	1.74
CKCS	2	5.4	3	2	0	45.71	15.59	17.74	15.96	34.44	32.51	29.16	30.43		12.35	13.69	14.84		72.05	70.44	46.16	25.8	6.92	26.82	50.98	2.58	2.86	1.5
CKCS	2	3.3	2	2	2	49.22	16.97	19.26	18.25	34.67	37	31.53	35.94	22.1	12.05	11.41	18.97	56	78.08	60.17	43.62	29.74	5.53	30.57	49.61	2.56	2.7	1.37
CKCS	2	3.3	2	2	2	44.08	15.95	17.49	14.74	33.84	33.08	27.26	32.18		11.57	12	16.23		72.46	71	50.36	27.45	9.88	19.67	42.58	2.52	2.99	1.37
CKCS	2	4.7	2	2	2	44.81	14.99	16.76	13.07	29.87	31.27	26.98	31.53		12.02	8.58	16.54		77.45	64.65	51.07	31.15	4.18	32.26	51.85	2.67	3.43	1.42
CKCS	2	5	3	2	0	46.51	15.81	17.84	13.92	32.89	29.81	29.64	29.11	22.05	12.28	10.7	13.3	51	73.63	72.2	50.62	28.49	10.75	26.28	52.79	2.61	3.34	1.6
CKCS	1	4.1	2	2	2	46.93	17.53	17.06	13.87	35.43	29.49	30.2	29.78		10.86	12.49	12.25		65.44	75.88	46.23	29.45	2.36	24.59	46.2	2.75	3.38	1.58
CKCS	1	2.3	1	2	2	49.54	16.97	18.55	15.46	36.78	32.34	30.33	28.71	23.34	11.37	14.01	11.74	51	69.91	78.83	56.4	27.47	7.36	20.91	44.28	2.67	3.2	1.73
CKCS	2	7.3	3	2	2	47.17	14.42	17.54	14.01	35.28	28.56	27.87	25.1	24.01	10.66	11.28	10.68	46	70.95	83.68	39.71	23.23	9.48	21.4	50.68	2.69	3.37	1.88
CKCS	2	2.2	1	2	2	47.78	15.16	17.32	16.37	38.42	32.1	29.21	27.19	25.09	10.57	11.6	12.03	48	57.05	81.77	36.81	26.31	0	19.22	45.64	2.76	2.92	1.76
CKCS	2	5.2	3	2	2	41.87	16.21	13.75	13.17	28.88	24.55	27.11	29.32		9.29	10.27	13.11		73.96	67.5	48.8	33.4	4.58	31.9	58.29	3.05	3.18	1.43
CKCS	1	5.1	3	2	1	46.7	13.39	18.89	13.77	32.84	30.58	27.87	25.02	25.89	12.21	12.1	11.63	52	68.9	82.89	39.23	23.98	6.82	21.98	47.17	2.47	3.39	1.87
CKCS	1	6.4	3	2	0	45.51	12.48	19.13	14.23	33.03	30.75	28.36	27.14	23.69	10.69	14.3	14.66	49	71.07	75.65	46.84	22.42	6.84	27.48	46.27	2.38	3.2	1.68
CKCS	2	6	3	2	2	49.78	15.66	19.69	12.9	36.43	30.27	31.14	28.09		11.89	15.34	12.43		68.59	84.56	49.08	25.77	11.49	22.86	45.83	2.53	3.86	1.77
CKCS	2	8.3	3	2	0	45.03	14.48	16.56	14.54	32.82	28.95	27.01	25.69	22.14	9.97	10.28	11.21	53	74.59	77.87	42	26.7	9.93	22.13	50.3	2.72	3.1	1.75
CKCS	2	2.5	1	2	1	46.63	16	18.38	13.39	35.4	28.8	30.47	28.43	23.26	12.72	12.39	12.43	46	66.05	82.03	37.77	26.57	7.87	24.1	49.41	2.54	3.48	1.64
CKCS	2	2.6	1	2	2	48.92	10.86	19.74	11.36	31.31	27.34	27.89	26.35		12.77	13.59	15.49		68.5	77.23	39.66	18.86	1.84	32.45	57.46	2.48	4.31	1.86
CKCS	2	4	2	2	2	47.57	13.79	18.48	14.25	34.63	31	28.42	28.29		11.46	13.01	14.5		67.87	72.97	44.79	23.28	3.04	27.15	54.84	2.57	3.34	1.68
CKCS	1	0.8	1	2	2	49.41	14.34	17.89	14.17	34.66	30.28	28.19	27.4		11.73	11.64	13.06		67.17	73.87	31.65	23.72	0	25.75	50.72	2.76	3.49	1.8
CKCS	2	2.6	1	2	2	47.64	13.23	17.96	14.69	34.92	31.22	26.63	23.61	25.16	11.23	13.23	10.38	55	68.16	80.59	51.94	22.28	4.08	19.47	46.79	2.65	3.24	2.02
CKCS	2	2.6	1	2	2	49.86	13.98	18.98	14.11	37.43	30.75	28.22	21.75	23.81	11.83	12.6	7.77	47	62.9	91.52	56.77	21.65	5.76	13.5	41.88	2.63	3.53	2.29
CKCS	2	2.6	1	2	2	49.92	15.16	19.25	13.71	36.48	30.38	29.98	27.35	23.53	11.44	13.34	12.19	47	68.94	82.22	37.66	24.32	7.65	22.18	46.44	2.59	3.64	1.83
CKCS	1	5	3	2	0	47.19	19.18	18.95	15.75	33.45	35.17	32.18	36.72	25.12	12.74	12.74	17.54	67	75.47	61.25	36.74	34.53	9.51	29.94	51.49	2.49	3	1.29
CKCS	1	5	3	2	0	45.16	15.21	17.77	14.58	34.97	30.65	28.67	28.64	23.48	11.83	11.45	13.43	47	65.21	73.89	56.77	25.59	2.97	25.81	43.37	2.54	3.1	1.58
CKCS	1	7.4	3	2	0	45.89	12.77	18.91	16.91	33	31.09	29.99	33.12	20.86	13.39	13.39	20.35	59	74.6	64.61	50.97	23.83	4.11	37.89	59.16	2.43	2.71	1.39
CKCS	1	2	1	2	2	50.91	16.22	16.78	12.96	35.24	29.14	27.05	21.14	25.31	12.68	10.94	4.92	56	74.59	90.44	42.28	26.82	14.16	10.58	43.93	3.03	3.93	2.41
CKCS	2	5	3	2	0	45.55	13.83	20.91	14	35.48	33.11	31.63	32.74	21.36	11.41	14.14	18.91	53	67.89	68.93	49.22	22.62	8.03	33.41	47.34	2.18	3.25	1.39
CKCS	2	4.2	2	2	2	47.99	18.83	15.61	14.24	35.71	28.56	28.42	23.77	24.61	11.86	11.7	4.94	51	69.36	91.48	45.42	32.09	11.08	9.87	53.02	3.07	3.37	2.02
CKCS	2	6.3	3	2	2	47.01	14.63	18.56	12.57	33.2	29.67	28.28	25.61	24.99	10.76	10.02	10.98	50	72.03	80.68	33.05	26.51	8.5	21.44	37.27	2.53	3.74	1.84
CKCS	2	3	2	2	2	43.16	15.09	17.25	14.25	32.82	31.92	27.07	29.28	19.67	12.17	13.31	14.19	58	67.51	65.58	51.21	26.61	1	27.54	51.29	2.5	3.03	1.47
CKCS	2	8.1	3	2	0	47.17	15.27	20.79	11.54	35.13	31.67	31.32	31.05	22.57	12.55	12.57	15.78	48	60.59	65.34	36.04	25.34	0.81	36.28	46.01	2.27	4.09	1.52
CKCS	2	8.4	3	2	0	44.85	16.25	17.43	12.62	32.13	29.7	29.01	30.56		11.89	13.11	14.31		74.63	66.98	47.05	30.98	8.27	28.55	50.07	2.57	3.55	1.47
CKCS	2	6	3	2	1	46.51	15.98	17.05	14.36	33.51	30.6	27.76	26.18		11.26	11.28	10.2		72.97	77.98	49.08	28.63	9.42	18.8	55.8	2.73	3.24	1.78
CKCS	1	6	3	2	0	46.27	14.86	19.14	16.05	34.55	33.26	30.45	32.48	21.27	10.66	15.86	17.62	54	73.52	66.69	53.5	25.1	7.06	32.07	54.67	2.42	2.88	1.42
CKCS	1	8.5	3	2	1	50.46	13.55	19.21	15.65	36.53	30.08	29.81	28.08	23.17	11.03	14.15	14.53	50	71.41	80.85	51.54	20.95	5.19	28.08	54.03	2.63	3.22	1.8
CKCS	2	7.2	3	2	2	52.67	16.37	17.27	13.81	38.14	28.99	29.95	24.84	23.97	12.63	8.11	8.47	46	69.4	91.84	26.94	25.24	9.11	16.48	43.52	3.05	3.81	2.12
CKCS	2	12	3	2	1	47.89	17.22	15.81	14.89	36.82	28.66	28.66	25.12	23.1	10.81	8.07	7.9	53	66.47	88.1	37.74	28.15	6.87	15.38	48.05	3.03	3.22	1.91
CKCS	1	5	3	2	0	44.65	16.41	18.69	12.43	34.02	30.41	30.27	32.14	23.3	11.85	13.4	15.73	55	68.17	68.04	49.18	28.83	8.59	30.48	51.37	2.39	3.59	1.39
CKCS	2	5.9	3	2	0	44.34	15.95	19.04	12.27	35.72	30.32	29.51	27.8	26.19	11.81	13.08	11.85	52	54.78	77.58	51.46	27.17	2.76	22.76	45.22	2.33	3.61	1.59
CKCS	1	6.7	3	2	0	47.69	16.44	21.83	12.74	36.08	34.47	33.66	37.12	24.78	12.85	12.15	20.68	59	71.53	62.75	34.7	26.72	12.29	37.18	37.66	2.18	3.74	1.28
CKCS	2	6	3	2	1	50.28	16.89	18.51	14.97	35.59	31.8	30.76	30.97	23.18	11.58	10.61	14.08	52	68.6	72.1	44.87	27.1	4.29	26.2	48.39	2.72	3.36	1.62
CKCS	2	3	2	2	2	46.05	13.61	17.1	13.1	33.74	28.76	25.78	21.76	21.97	10.48	12.28	8.15	50	69.86	84.59	45.82	23.94	8.67	16.29	39.72	2.69	3.52	2.12
CKCS	2	12	3	2	2	47.5	15.19	18.56	13.76	34.4	31.62	27.15	24.53	22.75	10.21	14.62	9.34	56	74.3	79.22	57.5	25.99	12.21	16.93	38.3	2.56	3.45	1.94
CKCS	1	7.2	3	2	2	48.62	14.57	20.18	13.29	36.72	31.02	31.33	28.55	24.21	11.57	13.54	13.98	55	65.1	82.24	47.13	22.62	9.04	25.56	46.03	2.41	3.66	1.7
CKCS	1	9.2	3	2	1	46.6	15.92	19.4	16.24	36.59	32.52	31.42	31.44		11.94	11.7	15.52		67.85	73.27	49.05	25.61	6.14	27.44	47.61	2.4	2.87	1.48
CKCS	1	8.3	3	2	1	43.74	16.23	16.8	14.14	32.88	29.28	29.25	28.65	20.07	11.23	12.25	12.42	58	72.52	76.31	46.09	29.49	10.97	24.91	50.17	2.6	3.09	1.53
CKCS	2	10	3	2	0	43.76	13.11	17.7	14.95	31.23	30.7	27.59	29.15	21.01	10.96	13.12	16.04	58	76.65	68.46	45.31	24.91	8.41	30.22	57.16	2.47	2.93	1.5
CKCS	2	6	3	2	2	51.12	16.84	18.58	12.77	37.04	30.07	29.82	27.22		11.1	11.26	10.38		61.79	82.39	35.65	26.25	0.01	20.28	46.23	2.75	4	1.88
CKCS	2	5	3	2	0	47.16	16.38	17.1	14.5	33.61	29.55	29.19	29.56	20.71	11.97	13.62	13.18	52	74.68	73.82	58.82	29.08	7.31	26.03	59.84	2.76	3.25	1.6
CKCS	2	2.5	1	2	2	46.48	16.52	18.45	11.53	34.79	28.84	28.85	28.28	23.37	13.92	10.61	11.76	59	65.52	84.37	43.05	28.39	10.25	17.51	46.39	2.52	4.03	1.64
CKCS	2	7.7	3	2	1	44.93	12.86	18.62	13.86	32.67	29.13	28.29	27.13	24.86	10	14.18	14.27	59	73.76	77.88	61.5	22.48	10.65	28.56	47.79	2.41	3.24	1.66
CKCS	2	8.9	3	2	0	44.48	17.55	15.73	14.11	33.8	28.15	28.77	27.17	26.06	11.71	13.19	9.62	53	67.1	80.82	57.92	30.91	7.53	20.16	56.77	2.83	3.15	1.64
CKCS	2	5	3	2	0	45.28	14.69	16.3	14.29	34.16	28.12	27.52	24.43	22.81	11.04	9.07	9.74	57	66.87	84.9	31.18	25.74	6.17	18.78	50.4	2.78	3.17	1.85
CKCS	2	5	3	2	0	42.87	15.39	16.73	16.7	32.23	30.03	29.17	31.48	22.63	10.4	10.99	16.09	56	78.47	70.42	30.54	28.65	10.91	31.48	49.15	2.56	2.57	1.36
CKCS	2	5	3	2	0	47.44	16.39	17.8	15.87	33.38	32.34	30.14	31.13	22.77	13.08	9.72	14.74	51	75.59	69.59	48.83	29.37	9.25	27.56	50.87	2.67	2.99	1.52
CKCS	2	4	2	2	2	46.55	15.54	17.78	14.8	35.9	31.74	27.9	25.55	23.23	12.3	10.26	10.01	53	68.86	80.61	39.26	25.25	7.63	18.2	45.35	2.62	3.15	1.82
CKCS	2	5.1	3	2	2	46.54	14.56	16.44	14.11	33	29.35	26.65	24.04	22.73	10.66	10.55	9.48	51	76.78	79.98	36.27	25.35	12.24	20.59	46.21	2.83	3.3	1.94
CKCS	2	2.5	1	2	1	45.44	15.8	19.19	13.02	32.33	33.72	29.61	32.03		12.24	15.98	16.23		70.79	63.16	62.38	30.38	4.91	29.46	50.85	2.37	3.49	1.42
CKCS	1	3	2	2	0	44.44	14.57	20.06	12.06	32.73	30.32	28.88	29.28		11.06	14.41	14.71		67.01	69.54	44.79	25.53	6.77	28.51	45.07	2.22	3.68	1.52
CKCS	1	3.3	2	2	2	47.54	14.83	20.93	13.37	35.45	28.99	32.39	31.34	21.1	12.05	15.36	16.51	58	71.47	76.03	47.73	24.34	13.37	33.01	48.78	2.27	3.56	1.52
CKCS	2	3	2	2	0	46.19	13.41	19.36	14.48	35.48	31.72	29.29	28.26	24.9	10.59	11.9	14.85	53	67.4	75.92	38.75	22.49	4.53	27.05	36.14	2.39	3.19	1.63
CKCS	2	4.5	2	2	0	43.09	13.65	16.64	15.58	32.33	30.49	26.6	25.3		10.18	10.92	11.65		72.84	74.04	49.08	24.92	7.78	24.38	56.2	2.59	2.77	1.7
CKCS	1	2.5	1	2	0	45.56	17.93	18.67	14.38	35.83	31.44	30.91	30.78		13.2	12.84	12.85		64.55	73.33	51.31	29.93	6.58	22.45	52.69	2.44	3.17	1.48
CKCS	1	3.3	2	2	0	47.87	17.83	17.33	16.43	34.28	33.27	30.95	34.12		10.31	10.8	16.29		76.62	63.68	42.09	31.1	7.14	29.26	48.08	2.76	2.91	1.4
CKCS	2	4.7	2	2	0	49.12	14.99	18.65	16.23	35.05	29.81	31.05	30.7		10.12	12.1	15.71		77.85	75.67	44.21	25.11	11.04	30.48	47.84	2.63	3.03	1.6
CKCS	2	2.7	1	2	2	51.88	16.33	17.1	14.52	35.1	29.19	29.45	28.21	20.43	12.19	10.96	11.88	53	75.94	79.61	37.14	27.54	9.02	23.02	50.47	3.03	3.57	1.84
CKCS	2	4	2	2	0	46.56	14.25	19.45	15.24	34.78	31.94	29.73	28.94	23.24	9.7	10.94	14.69	53	71.96	75.05	40.38	24.14	8.74	26.61	40.05	2.39	3.06	1.61
CKCS	2	2.9	1	2	2	50.56	15.8	17.69	15.22	38	31.04	28.07	22.01		10.64	8.41	6.21		67.4	92.46	41.58	24.19	8.72	11.5	37.56	2.86	3.32	2.3
CKCS	2	4	2	2	0	47.57	12.49	18.97	13.91	36.73	29.74	27.69	23.45		10.17	11.2	10.96		66.95	80.08	35.15	20.48	4.41	25.24	44.9	2.51	3.42	2.03
CKCS	2	2	1	2	2	50.55	12.79	18.4	14.49	35.77	31.12	21.46	21.4		11.32	12.06	8.61		68.62	86.37	41.77	20.37	7.55	16.44	47.26	2.75	3.49	2.36
CKCS	2	2	1	2	2	51.44	13.35	17.68	15.99	37.45	30.51	27.44	22.77		10.25	10.41	9.42		69.39	92.39	26.43	20.03	6.41	17.08	38.91	2.91	3.22	2.26
CKCS	1	3.1	2	2	2	47.75	15.22	20.48	15.94	36.57	35.2	30.99	32.93	24.77	10.98	12.98	17.71	54	68.25	66.23	38.92	23.7	4.28	30.27	47.16	2.33	3	1.45
CKCS	1	7	3	2	2	48.62	15.78	18.33	13.65	34.76	30.95	28.68	25.24	24.85	11.86	11.62	9.46	55	69.93	81.82	36.59	24.46	8.61	20.98	40.81	2.65	3.56	1.93
CKCS	2	1.4	1	2	2	47.72	13.57	18.39	18.13	35.82	33.26	29.19	28.4		10.49	13.62	14.83		75.84	74.74	47.35	21.68	7.49	26.42	52.96	2.59	2.63	1.68
CKCS	2	2.8	1	2	2	46.32	14.62	18.19	14.74	34.41	30.69	28.77	27.53		12.02	11.94	12.91		70.48	76.35	39.4	24.83	6.67	24.37	51.37	2.55	3.14	1.68
CKCS	2	1	1	2	2	45.02	14.85	17.28	14.07	32.39	30.31	27.26	28.44		10.81	8.79	13.59		70.11	69.42	35.46	27.97	2.28	26.71	46.8	2.61	3.2	1.58
CKCS	2	4.2	2	2	0	47.37	14.67	19.06	14.24	33.37	32.04	28.75	27.2		12.71	9.38	12.53		74.45	74.75	44.94	25.95	9.97	23.39	41.04	2.49	3.33	1.74
CKCS	2	2.6	1	2	2	48.97	16.94	15.79	15.3	35.8	30.3	26.58	22.71	22.2	10.19	4.78	5.77	52	71.6	84.84	50.65	27.94	8.1	12.02	45.35	3.1	3.2	2.16
CKCS	1	1.5	1	2	2	44.11	16.12	17.43	13.32	34.11	28.98	28.56	27.9		9.28	11.55	11.78		62.96	76.39	39.92	27.59	4.77	23.18	41.8	2.53	3.31	1.58
CKCS	2	6.3	3	2	0	46.75	15.95	17.97	16.03	34.05	33.11	29.34	31.61		9.34	13.29	15.66		77.8	66.08	50.84	27.27	8.52	28.11	51.74	2.6	2.92	1.48
CKCS	2	2.7	1	2	2	49.25	16.17	18.13	13.44	36.08	29.52	29.77	26.57		10.55	10.78	10.4		72.24	83.15	34.15	26.01	12.11	21.08	41.32	2.72	3.66	1.85
CKCS	2	2.6	1	2	2	45.81	14.68	17.13	14.41	35.3	29.14	28.61	27.92		10.97	10.34	13.24		68.83	77.17	36.49	24.86	6.79	25.91	46.7	2.67	3.18	1.64
CKCS	1	5.9	3	2	2	50.05	14.75	18.89	16.29	35.86	31.88	29.5	29.95		11.25	13.32	15.2		73.72	72.78	48.39	23.24	5.66	27.73	48.02	2.65	3.07	1.67
CKCS	2	4.7	2	2	0	44.65	16.7	17.72	13.76	32.82	30.26	29.47	30.3		10.69	11.28	13.6		77.49	70.45	36.13	28.99	13.78	26.82	44.9	2.52	3.24	1.47
CKCS	2	3.1	2	2	2	47.08	14.48	17.46	15.27	34.96	29.31	28.26	26.1		10.08	12.09	11.62		73.25	82.34	44.67	24.87	10.48	22.22	44.13	2.7	3.08	1.8
CKCS	2	3.2	2	2	2	46.39	16.67	16.61	17.6	35.17	32.54	29.68	30.19	21.13	11.06	9.61	13.52	50	76.6	71.65	36.27	27.92	10.61	24.62	48.19	2.79	2.64	1.54
CKCS	2	2.7	1	2	2	49.88	18.36	17.94	15.3	37.42	31.27	29.38	23.43		13.23	11.19	5.07		62.5	88.06	43.77	28.47	6.46	9.87	46.75	2.78	3.26	2.13
CKCS	2	3.3	2	2	2	46.54	13.86	18.37	13.34	33.7	29.55	28.23	25.7		11.51	12.45	11.84		72.51	81.28	47.28	23.96	12.03	22.63	45.5	2.53	3.49	1.81
CKCS	2	3	2	2	2	50.67	18.11	15.74	15.6	37.14	29.91	28.9	27.15	22.68	9.72	10.1	9.04		69.43	81.96	35.48	27.84	4.48	17.84	47.44	3.22	3.25	1.87
CKCS	1	2.4	1	2	2	48.33	18.32	16.35	16.39	36.2	30.2	30.53	29.65		11	10.98	11.33		74.17	78.12	41.16	29.85	10.15	21.75	59.81	2.96	2.95	1.63
CKCS	2	3.7	2	2	2	44.99	17.51	15.65	14.51	33.59	27.78	27.59	25.25		10.27	8.77	7.74		72.31	84.12	42.42	30.03	9.89	16.63	49.35	2.87	3.1	1.78
CKCS	1	2.5	1	2	2	50.25	16.15	18.61	16.05	37.28	33.04	30.58	27.4		12.27	10.14	11.25		70.35	83.74	32.02	25.88	8.73	19.09	46.83	2.7	3.13	1.83
CKCS	2	3	2	2	0	46.64	16.3	19.13	14.02	34.59	31.95	32.18	33.5		11.58	11.11	17.2		75.79	69.03	29.12	29.14	13.2	31.25	45.13	2.44	3.33	1.39
CKCS	1	2.5	1	2	0	45.91	16	19.67	13.37	35.6	29.51	31.55	32.46		11.65	9.97	16.46		62.82	71.82	38.85	26.74	2.77	32.46	40.21	2.33	3.43	1.41
CKCS	2	1	1	2	0	47.35	17.69	15.41	15.48	34.86	29.51	28.38	26.69	22.41	10.47	10.61	9	56	71.04	81.15	28.03	30.3	7.38	17.15	48.77	3.07	3.06	1.77
